# Supplementary material for: Lactobacilli as a Vector for Delivery of Nanobodies against Norovirus Infection
Source: Pharmaceutics. 2022 Dec 25;15(1):63. doi: 10.3390/pharmaceutics15010063 (PMC9863548; doi:10.3390/pharmaceutics15010063)
Supplement: Supplementary file 1 [file pharmaceutics-15-00063-s001.zip]

Archive with 1 entries (1 files):
- pharmaceutics-2069149-supplementary.pdf
